# Supplementary material for: Institutionalising community participation in decision-making in maternal and newborn health services in low-and middle-income countries: An analysis from 102 national health ministries
Source: PLOS Glob Public Health. 2025 Sep 2;5(9):e0005139. doi: 10.1371/journal.pgph.0005139 (PMC12404553; doi:10.1371/journal.pgph.0005139)
Supplement: S1 Table — (XLSX) [file pgph.0005139.s001.xlsx]

## Sheet: Table per country
	REGION		1. ESTABLISH COMMUNITY ENGAGEMENT IN NATIONAL PLANS					2. PROVIDE PARTICIPATORY SPACES FOR COMMUNITY REPRESENTATIVES/MEMBER TO PARTICIPATE IN DECISION MAKING WITH HEALTH AUTHORITIES				3. FOSTER COMMUNITY HEALTH WORK CADRE		ADDITIONAL INFORMATION PROVIDED
	SubSaharan Africa		National Reproductive, Maternal, Newborn, Child and Adolescent Health or relevant Maternal and Newborn Health plan factors in community participation in Maternal and Newborn Health services			National Maternal and Newborn Health Quality of Care plans sets out community participation		At national level: representation from civil society, womens' or parents' groups in the Reproductive, Maternal, Newborn, Child and Adolescent Health or relevant Maternal and Newborn Health Technical Working Group	Parents groups for Maternal and Newborn Health&/or stillbirth prevention influence government policy though citizen generated data	District/Facility level mechanism provided	Maternal and Perinatal Death Surveillance and Review process includes community stakeholders	Human Resources plan ensures provision for community health workers (paid/unpaid)	Core competencies defined for community health or extension workers	Community engagement cited as one of top 3 research investments between 2020-2022	Community engagement mechanism cited as one of top 3 innovation investments (2020-2022)	Information provided under Other
	44/47 Low-Middle-Income countries		A. In defining priorities	B. In planning	C. In Monitoring & Evaluation	A. In defining priorities & planning	B. In Monitoring & Evaluation
	1	Angola
	2	Benin							Parents groups exist but reported to have no influence	Sondage de faisability au sein de la communaue Sensibilisation de prevention et promotion de la Sante Boites a images a la sante de la mere et de l"enfant
	3	Botswana
	4	Burkina Faso*
	5	Burundi*								Health committes,Community dialogue, involvement of Community Health workers in Fighting Covid 19 Pandemic
	6	Cabo Verde								Community dialogues
	7	Central African Republic*							Parents groups exist but reported to have no influence	Community dialogues
	8	Chad*								Health committee member are part of the health facility management team , but not applicable 100%					Since 2021 celebration of the prematurity day on November 17th support by UNICEF
	9	Comoros*
	10	Congo*
	11	Cote D'Ivoire
	12	Democratic Republic of Congo*							Parents groups exist but reported to have no influence	Health committees at community level , community dialogues
	13	Equatorial Guinea
	14	Eritrea*													Demand generation activity
	15	Eswatini
	16	Ethiopia*								Women Development Army, Community mobilisers and volunteers Village Health Leaders community score card
	17	Gabon
	18	Gambia							Parents groups exist but reported to have no influence	Health facility catchment area committee
	19	Ghana								Community health management committees, community scorecards, community dialogues with support groups				Experience of care of mothers	Use of Ghana's community scorecard for MNCH quality improvement
	20	Guinea								Les comitees d'hygiene et de sante des centres de sante participent a la planification semestrielle des activitiess et le monitorrage semestriel et annuel des resultats des interventions des centres de sante
	21	Guinea Bissau*
	22	Kenya								Recently developed community scorecard & community dialogue days. Also stakeholder forums where community members participate.
	23	Lesotho								Health Center Committees, Suggestion box,					M-MAMA
	24	Liberia								Planned for						Done with less involvement; however, the 2023 implementation has consideration for a robust community involvement in the planning and implementation following the 2022 maternal health conference held across the counties
	25	Madagascar								Community dialogues, local health committees
	26	Malawi								Community dialogues, scorecards and Health Advisory committees
	27	Mali*								1. Revues semestrielles et annuelles 2. Comite technique de suivi du PRODESS 3. Rencontres de coordination au niveau district
	28	Mauritania
	29	Mauritius
	30	Namibia
	31	Niger*
	32	Nigeria*								Health Committees
	33	Republic of Cameroon*
	34	Republic of Mozambique*							Parents groups exist but reported to have no influence
	35	Rwanda								Health committees, community dialogues & Policy and procedure for monitoring of patient satisfaction at health facilities.					Bi-annual MNCH week campaigns to cover identified gaps
	36	Sao Tome & Principe*
	37	Senegal								Committees de developpement sanitaire Reunion autour du poste de sante CRD & CDD
	38	Sierra Leone								RMNCAH country platform, RCH TWG and Local government health committees at the district level. Facility management committees at chiefdom level. Community health Workers at Community level
	39	Somalia*
	40	South Africa
	41	South Sudan*								Community dialogues
	42	Sudan*								Community health committees, village health committees
	43	Togo								Health committees community dialogues
	44	Uganda								Community representative on the health facility MPDSR committes				Quality of care	Family Connect
	45	United Rep. of Tanzania								Health committees, community score card, social dialogues as part of Mama na Mwana				Quality of care	Digital client feedback (Mama na Mwana)
	46	Zambia								Community Score cards
	47	Zimbabwe*													HelloMwana App
	South Asia		National Reproductive, Maternal, Newborn, Child and Adolescent Health or relevant Maternal and Newborn Health plan factors in community participation in Maternal and Newborn Health services			National Maternal and Newborn Health Quality of Care plans sets out community participation		At national level: representation from civil society, womens' or parents' groups in the Reproductive, Maternal, Newborn, Child and Adolescent Health or relevant Maternal and Newborn Health Technical Working Group	Parents groups for Maternal and Newborn Health&/or stillbirth prevention influence government policy though citizen generated data	District/Facility level mechanism provided	Maternal and Perinatal Death Surveillance and Review process includes community stakeholders	Human Resources plan ensures provision for community health workers (paid/unpaid)	Core competencies defined for community health or extension workers	Community engagement cited as one of top 3 research investments between 2020-2022	Community engagement mechanism cited as one of top 3 innovation investments (2020-2022)	Information provided under Other
	8 of 8 Low-Middle-Income Countries		A. In defining priorities	B. In planning	C. In Monitoring & Evaluation	A. In defining priorities & planning	B. In Monitoring & Evaluation
	1	Afghanistan*													Family Health houses in accessible areas
	2	Bangladesh								Verbal & social autopsy, Mother assembly, community group meeting, Community support group, courtyard meeting, union parishad health standing committee meeting
	3	Bhutan
	4	India								Village Health Sanitation & Nutrition Committee, Jan Aarogya Samiti at district Health and Wellness Centres
	5	Nepal													Maternity waiting homes in remote areas
	6	Maldives							Parents groups exist but reported to have no influence
	7	Pakistan								Women support group Village Health Committee Client exit reviews
	8	Sri Lanka
	Middle East and North Africa		National Reproductive, Maternal, Newborn, Child and Adolescent Health or relevant Maternal and Newborn Health plan factors in community participation in Maternal and Newborn Health services			National Maternal and Newborn Health Quality of Care plans sets out community participation		At national level: representation from civil society, womens' or parents' groups in the Reproductive, Maternal, Newborn, Child and Adolescent Health or relevant Maternal and Newborn Health Technical Working Group	Parents groups for Maternal and Newborn Health&/or stillbirth prevention influence government policy though citizen generated data	District/Facility level mechanism provided	Maternal and Perinatal Death Surveillance and Review process includes community stakeholders	Human Resources plan ensures provision for community health workers (paid/unpaid)	Core competencies defined for community health or extension workers	Community engagement cited as one of top 3 research investments between 2020-2022	Community engagement mechanism cited as one of top 3 innovation investments (2020-2022)	Information provided under Other
	12 or 13 Low-Middle-Income Countries		A. In defining priorities	B. In planning	C. In Monitoring & Evaluation	A. In defining priorities & planning	B. In Monitoring & Evaluation
	1	Algeria
	2	Djibouti
	3	Egypt
	4	Iran								Health volunteers and health messengers
	5	Iraq*														Demand generation, develop comprehensive MNCAH communication strategy/ plan
	6	Jordan								Community Dialogues
	7	Lebanon*
	8	Libya*							Parents groups exist but reported to have no influence
	9	Morocco								Verbal autopsies & CHW
	10	Palestine, State of*
	11	Syria*
	12	Tunisia
	13	Yemen*
	East Asia and Pacific		National Reproductive, Maternal, Newborn, Child and Adolescent Health or relevant Maternal and Newborn Health plan factors in community participation in Maternal and Newborn Health services			National Maternal and Newborn Health Quality of Care plans sets out community participation		At national level: representation from civil society, womens' or parents' groups in the Reproductive, Maternal, Newborn, Child and Adolescent Health or relevant Maternal and Newborn Health Technical Working Group	Parents groups for Maternal and Newborn Health&/or stillbirth prevention influence government policy though citizen generated data	District/Facility level mechanism provided	Maternal and Perinatal Death Surveillance and Review process includes community stakeholders	Human Resources plan ensures provision for community health workers (paid/unpaid)	Core competencies defined for community health or extension workers	Community engagement cited as one of top 3 research investments between 2020-2022	Community engagement mechanism cited as one of top 3 innovation investments (2020-2022)	Information provided under Other
	17 of 22 Low-Middle-Income Countries		A. In defining priorities	B. In planning	C. In Monitoring & Evaluation	A. In defining priorities & planning	B. In Monitoring & Evaluation
	1	Cambodia								Health center management committee, client satisfaction assessment (in the quality assessment tools)
	2	China
	3	Democratic People's Republic Of Korea
	4	Fiji (Pacific Islands)
	5	Indonesia								Through serial development planning meetings (Musrenbang)				Quality improvement
	6	Kiribati*
	7	Lao People's Dem Rep.
	8	Malaysia
	9	Marshall Islands*
	10	Micronesia*
	11	Mongolia								Governing board of health facilities
	12	Myanmar
	13	Papua New Guinea*
	14	the Philippines
	15	Samoa
	16	Solomon Islands
	17	Thailand
	18	Timor-Leste*
	19	Tonga
	20	Tuvalu*
	21	Vanuatu
	22	Vietnam
	Europe and Central Asia		National Reproductive, Maternal, Newborn, Child and Adolescent Health or relevant Maternal and Newborn Health plan factors in community participation in Maternal and Newborn Health services			National Maternal and Newborn Health Quality of Care plans sets out community participation		At national level: representation from civil society, womens' or parents' groups in the Reproductive, Maternal, Newborn, Child and Adolescent Health or relevant Maternal and Newborn Health Technical Working Group	Parents groups for Maternal and Newborn Health&/or stillbirth prevention influence government policy though citizen generated data	District/Facility level mechanism provided	Maternal and Perinatal Death Surveillance and Review process includes community stakeholders	Human Resources plan ensures provision for community health workers (paid/unpaid)	Core competencies defined for community health or extension workers	Community engagement cited as one of top 3 research investments between 2020-2022	Community engagement mechanism cited as one of top 3 innovation investments (2020-2022)	Information provided under Other
	13 of 18 Low-Middle-Income Countries		A. In defining priorities	B. In planning	C. In Monitoring & Evaluation	A. In defining priorities & planning	B. In Monitoring & Evaluation
	1	Albania								Health committees, community dialogues for selected topics
	2	Armenia							Parents groups exist but reported to have no influence	Community dialogues with engagement of social protection services
	3	Azerbaijan
	4	Belarus
	5	Bosnia and Herzegovina
	6	Georgia
	7	Kazakhstan								Community dialogues with engagement of social protection services
	8	Kosovo
	9	Kyrgyz Republic
	10	Moldova							Parents groups exist but reported to have no influence
	11	Montenegro							Parents groups exist but reported to have no influence
	12	North Macedonia
	13	Serbia							Parents groups exist but reported to have no influence					Family orientated neonatal care
	14	Tajikistan												Quality health care services
	15	Türkiye
	16	Turkmenistan
	17	Ukraine
	18	Uzbekistan
	REGION		1. ESTABLISH COMMUNITY PARTICIPATION IN NATIONAL PLANS					2. PROVIDE PARTICIPATORY SPACES FOR COMMUNITY REPRESENTATIVES/MEMBER TO PARTICIPATE IN DECISION MAKING WITH HEALTH AUTHORITIES				3. FOSTER COMMUNITY HEALTH WORK CADRE		ADDITIONAL INFORMATION PROVIDED
	Latin America & Carribbean		National Reproductive, Maternal, Newborn, Child and Adolescent Health or relevant Maternal and Newborn Health plan factors in community participation in Maternal and Newborn Health services			National Maternal and Newborn Health Quality of Care plans sets out community participation		At national level: representation from civil society, womens' or parents' groups in the Reproductive, Maternal, Newborn, Child and Adolescent Health or relevant Maternal and Newborn Health Technical Working Group	Parents groups for Maternal and Newborn Health&/or stillbirth prevention influence government policy though citizen generated data	District/Facility level mechanism provided	Maternal and Perinatal Death Surveillance and Review process includes community stakeholders	Human Resources plan ensures provision for community health workers (paid/unpaid)	Core competencies defined for community health or extension workers	Community engagement cited as one of top 3 research investments between 2020-2022	Community engagement mechanism cited as one of top 3 innovation investments (2020-2022)	Information provided under Other
	8/23 Low-Middle-Income Countries		A. In defining priorities	B. In planning	C. In Monitoring & Evaluation	A. In defining priorities & planning	B. In Monitoring & Evaluation
	1	Argentina							Parents groups exist but reported to have no influence
	2	Belize
	3	Bolivia
	4	Brazil
	5	Colombia
	6	Costa Rica
	7	Cuba								Programa del medico y enfermera de la familia
	8	Dominica
	9	Dominican Republic
	10	Ecuador
	11	El Salvador
	12	Grenada
	13	Guatemala
	14	Haiti*								Participation of community health agents to the evaluation report
	15	Honduras
	16	Jamaica
	17	Mexico
	18	Nicaragua								Councils
	19	Paraguay								Clubes de madres en Atencia primaria de la Salud con la participacion de las familias y comunidades
	20	Peru
	21	Saint Lucia
	22	St. Vincent and the Grenadines
	23	Suriname

## Sheet: Summary table
REGION (with number of Low-Middle-Income Countries (LMICs) in region and number of countries reporting)		1. ESTABLISH COMMUNITY ENGAGEMENT IN NATIONAL PLANS					2. PROVIDE PARTICIPATORY SPACES FOR COMMUNITY REPRESENTATIVES/MEMBERS IN DECISION MAKING WITH HEALTH AUTHORITIES				3. FOSTER COMMUNITY HEALTH WORKER CADRE		D. INVESTMENT IN INNOVATION AND RESEARCH FOR COMMUNITY PARTICIPATION
		National Reproductive, Maternal, Newborn, Child and Adolescent Health or relevant Maternal and Newborn Health plan factors in community participation in Maternal and Newborn Health services			National Maternal and Newborn Health Quality of Care plans sets out community participation		At national level: representation from civil society, womens' or parents' groups in the Reproductive, Maternal, Newborn, Child and Adolescent Health or relevant Maternal and Newborn Health Technical Working Group	Parents groups for Maternal and Newborn Health&/or stillbirth prevention influence government policy though citizen generated data	District/Facility level mechanism provided	Maternal and Perinatal Death Surveillance and Review process includes community stakeholders	Human Resources plan ensures provision for community health workers (paid/unpaid)	Core competencies defined for community health or extension workers	Community engagement cited as one of top 3 research investments between 2020-2022	Community engagement mechanism cited as one of top 3 innovation investments (2020-2022)
		A. In defining priorities	B. In planning	C. In Monitoring & Evaluation	A. In defining priorities & planning	B. In Monitoring & Evaluation
SubSaharan Africa
44 of 47 LMICs reported		34	34	32	26	27	31	5	25	22	21	37	1	7
% of 44 LMICS		77.2727	77.2727	72.7273	59.0909	61.3636	70.4545	11.3636	56.8182	50	47.7273	84.0909	2.27273	15.9091
South Asia
8 of 8 LMICS reported		6	4	3	2	3	5	1	3	4	4	5	0	2
% of 8 LMICS		75	50	37.5	25	37.5	62.5	12.5	37.5	50	50	62.5	0	25
Middle East and North Africa
12 or 13 LMICS reported		5	4	2	3	2	4	0	3	3	2	5	0	0
% of 12 LMICS		41.6667	33.3333	16.6667	25	16.6667	33.3333	0	25	25	16.6667	41.6667	0	0
East Asia and Pacific
17 of 22 LMICs reported		4	4	3	4	2	3	1	3	3	3	5	0	0
% of 17 LMICS		23.5294	23.5294	17.6471	23.5294	11.7647	17.6471	5.88235	17.6471	17.6471	17.6471	29.4118	0	0
Europe and Central Asia
13 of 18 LMICs reported		4	4	2	2	1	5	4	3	1	0	3	2	0
% of 13 LMICS		30.7692	30.7692	15.3846	15.3846	7.69231	38.4615	30.7692	23.0769	7.69231	0	23.0769	15.3846	0
Latin America & Carribbean
8/23 LMICS reported		3	2	4	3	5	4	0	3	5	4	5	0	0
% of 8 LMICs		37.5	25	50	37.5	62.5	50	0	37.5	62.5	50	62.5	0	0
Global Total
102 of 131 LMICS reported		56	52	46	40	40	52	11	40	38	34	60	3	9
% of 102 LMICS		54.902	50.9804	45.098	39.2157	39.2157	50.9804	10.7843	39.2157	37.2549	33.3333	58.8235	2.94118	8.82353
Fragile and conflict settings
36 of 39 Fragile and Conflict settings reported		22	18	16	12	12	18	3	11	13	11	23	0	0
% of 36 Fragile & Conflict settings		61.1111	50	44.4444	33.3333	33	50	8.33333	30.5556	36.1111	30.5556	63.8889	0	0

## Sheet: Percent only 
REGION (with number of with number of Low-Middle-Income Countries (LMICs) in region and number of countries reporting)		1. ESTABLISH COMMUNITY ENGAGEMENT IN NATIONAL PLANS					2. PROVIDE PARTICIPATORY SPACES FOR COMMUNITY REPRESENTATIVES/MEMBERS IN DECISION MAKING WITH HEALTH AUTHORITIES				3. FOSTER COMMUNITY HEALTH WORKER CADRE		4. COMMUNITY PARTICIPATION CITED A A TOP 3 INVESTMENT
		National Reproductive, Maternal, Newborn, Child and Adolescent Health or relevant Maternal and Newborn Health plan factors in community participation in Maternal and Newborn Health services			National Maternal and Newborn Health Quality of Care plans sets out community participation		At national level: representation from civil society, womens' or parents' groups in the Reproductive, Maternal, Newborn, Child and Adolescent Health or relevant Maternal and Newborn Health Technical Working Group	Parents groups for Maternal and Newborn Health&/or stillbirth prevention influence government policy though citizen generated data	District/Facility level mechanism provided	Maternal and Perinatal Death Surveillance and Review process includes community stakeholders	Human Resources plan ensures provision for community health workers (paid/unpaid)	Core competencies defined for community health or extension workers	Community engagement cited as one of top 3 research investments between 2020-2022	Community engagement mechanism cited as one of top 3 innovation investments (2020-2022)
		A. In defining priorities	B. In planning	C. In Monitoring & Evaluation	A. In defining priorities & planning	B. In Monitoring & Evaluation
SubSaharan Africa		44 of 48 LMICS reported
44 of 48 LMICS reported		34	34	32	26	27	31	5	20	22	21	37	2	5
% of 44 LMICS		77.2727	77.2727	72.7273	59.0909	61.3636	70.4545	11.3636	45.4545	50	47.7273	84.0909	4.54545	11.3636
South Asia		8 of 8 LMICS reported
8 of 8 LMICS reported		6	4	3	2	3	5	1	3	4	4	5	0	1
% of 8 LMICS		75	50	37.5	25	37.5	62.5	12.5	37.5	50	50	62.5	0	12.5
Middle East and North Africa		12 or 13 LMICS reported
12 or 13 LMICS reported		5	4	2	3	2	4	0	3	3	2	5	0	1
% of 12 LMICS		41.6667	33.3333	16.6667	25	16.6667	33.3333	0	25	25	16.6667	41.6667	0	0
East Asia and Pacific		18 of 23 LMICs reported
18 of 23 LMICs reported		4	4	3	4	2	3	1	3	3	3	5	0	0
% of 17 countries reporting		23.5294	23.5294	17.6471	23.5294	11.7647	17.6471	5.88235	17.6471	17.6471	17.6471	29.4118	0	0
Europe and Central Asia		13 of 19 LMICs reported
13 of 19 LMICs reported		4	4	2	2	1	5	4	2	1	0	3	0	0
% of 13 LMICS		30.7692	30.7692	15.3846	15.3846	7.69231	38.4615	30.7692	15.3846	7.69231	0	23.0769	0	0
Latin America & Carribbean		9/24 LMICS reported
9/24 LMICS reported		3	2	4	3	5	4	0		5	4	5	0	0
% of 8 countries reporting		37.5	25	50	37.5	62.5	50	0	0	62.5	50	62.5	0	0
Global Total		102 of 131 LMICS reported
104 of 136 LMICS reported		56	52	46	40	40	52	11	31	38	34	60	2	7
% of 102 LMICS reporting		54.902	50.9804	45.098	39.2157	39.2157	50.9804	10.7843	30.3922	37.2549	33.3333	58.8235	1	9
Fragile and conflict settings		36-39 reporting
% of fragile settings reporting		61.1111	50	44.4444	33.3333	33	50	8.33333	30.5556	36.1111	30.5556	63.8889	0	0
