# Supplementary material for: Institutionalising community participation in decision-making in maternal and newborn health services in low-and middle-income countries: An analysis from 102 national health ministries
Source: PLOS Glob Public Health. 2025 Sep 2;5(9):e0005139. doi: 10.1371/journal.pgph.0005139 (PMC12404553; doi:10.1371/journal.pgph.0005139)
Supplement: S2 Table — (XLSX) [file pgph.0005139.s002.xlsx]

## Sheet: Sheet1
Every Newborn Action Plan (ENAP) and Ending Preventable Maternal Mortality (EPMM), Joint Country Implementation Tracking Tool, 2022, 2023
February 3rd 2023 Total 106
Country Name	Does the facility review process for maternal and perinatal death include community level stakeholders?	Does the national quality of care plan set out community participation in maternal and newborn health care?		If Yes, please provide mechanisms put in place to ensure community engagement.	Does the Human Resources plan include provisions for the following personnel:	Has the country defined core competencies for the health workforce:	Does the national Reproductive, Maternal, Newborn, Child and Adolescent Health or relevant Maternal and Newborn Health plan factor in community participation in maternal and newborn health services?			Is there a representation from civil society, women's groups, or parent advocacy groups in the Reproductive, Maternal, Newborn, Child and Adolescent Health/Maternal and Newborn Health technical working group?	Are there parent advocacy groups for maternal and newborn health and prevention of stillbirth in your country?	If Yes, do these groups have an influence in shaping government policies through use of the citizen generated data?	Which three areas for maternal and newborn health and stillbirth research received most investments in the past two years in the country?			Which three innovations for maternal and newborn health received most investments in the past two years in the country?			Any additional comments
		A. During priority setting and planning	B. During monitoring and evaluating		Community health or extension workers (paid or incentive based)	For Community health or extension workers	A. In defining priorities	B. In planning	C. In monitoring and evaluating				I	II	III	I	II	III
Argentina	No	No	No			No	No	No	No	Yes	Yes	No	NC	NC	NC	nc	nc	nc	Seria recomendable enviar la encuesta en el idioma oficial del pais para evitar errores de interpretaciÃ³n
Marshall Islands	Yes	No	No			No	No	No	No	No	Don't know
Micronesia	Don't know	No	No			No	No	No	No	No	Don't know
Kiribati	Don't know	No	No			No	No	No	No	No	Don't know
Samoa	Don't know	No	No			No	No	No	No	No	Don't know
Vanuatu	Don't know	No	No			No	No	No	No	No	Don't know
Solomon Islands	Don't know	No	No			No	No	No	No	No	No
Fiji		No	No			No	No	No	No	No	Don't know
Gabon	No	No	No		Yes	No	No	No	No	No	No								No Comment
Tonga	No	No	No			No	No	No	No	No	Don't know		n/a			na			Q35. Number of health care facilities conducting routine maternal & perinatal death reviews and develop a response plan - 0
South Sudan	Yes	Yes	Yes	Community Dialoque		Yes	Yes	Yes	Yes	Yes	Yes	Don't know	fistula repair	MPDSR		ensuring procurement of emergency supplies and monitoring survival and health outcomes.	prioritizes maternal and newborn survival and health		the questionnaire requires a lot of coordination with other departments which in this case was not effective.
Tuvalu	Don't know	Yes	No		Yes	Yes	Yes	No	No	Yes	Yes	Yes
Senegal	Yes	Yes	Yes	Comites de developpement sanitaire reunion autour du poste de sante CRD CDD	No	Yes	Yes	Yes	Yes	No	Don't know		dÃ©cÃ©s matenels et neonatals			surveillance des dÃ©cÃ©s maternels et nÃ©onatals dans le SDMPR	La prommotion des 1000 premiers jours	utilisation de l'acide Tranexamique dans la prÃ©vention des coaguloathie	The EmOC monitoring (SONU) in 2022 shows: - Only 13/96 basic SONU respond to full criteria - 14/46 comprehensive SONU respond to full criteria
Iran	Yes	Yes	Yes	The health volunteers and health messengers are the community pillars who have contribution	Yes	Yes	Yes	Yes	Yes	No	Don't know		MMR	NMR	Quality of care	24-hour hotline response (4030 platform)	Maternal Self Care	Tele Counseling	Some requested documents have not attached which will be sent in future. The deaths surveillance system for pregnant woman is a defined procedure. At the health centers and districts level the main responsibility is collecting the necessary data and document for the 2 investigation committees: one at the level of health and treatment of the universities and the other one at the level of universit…
Indonesia	No	Yes	No	Conducted through serial development planning meetings (Musrenbang)	No	Yes	No	Yes	No	No	Don't know					Quality improvement	PHC transformation	Digital transformation	Q35. The country introduced facility based death review in 2022, and the training for provincial and district stakeholders were conducted in third quarter of 2022. A modeling on facility based death review is on-going in 5 national hospitals from Q4 2022 to Q2 2023. The remaining modeling facilitated by MOH, UNICEF, WHO and UNFPA take place at the same time in several district hospitals. 68. Does…
Serbia	No	No	No			No	No	No	No	Yes	Yes	Yes	Perinatal audit	Family oriented neonatal care		teleworking	online counselling via app	/	For Qs 2 and 4 within Section 2, we put 2030 as a year for achieving the target for NMR reduction although the end year was not defined in relevant national documents. Without placing the year the submission of the questionnaire was not possible! The correct answer is that the end year is not defined.
Bolivia	Don't know	No	No			No	No	No	Yes	No	No		maternal mortality	newborn mortality	maternal and newborn morbidity	Strengthening the referral of critically ill neonates from the first to the second and third levels.
Republic of Cameroon	Yes	Yes	Yes		Yes	Yes	Yes	Yes	Yes	Yes	No		contraception	EmONC	PTME-HIV, Hepatitis B	PMTCT Hep B	Essential newborn care	post partum family planning	Data or documents is not available for some questions, the boxes remained empty
Democratic Republic of Congo	Yes	Yes	Yes	Health committees at community level are involved , also community dialogues are in place to ensure community engagement	Yes	Yes	Yes	Yes	Yes	Yes	Yes	No	Family planning			Follow-up of the newborn at community level for the first week of life	Clinical mentorship for maternal and neonatal health	Low-dose, high frequency training	For questions 79 to 83, ''0 and 1'' stands for data not available . The MoH will check for missing data and will provide further information based on available data as soon as possible. Same as question 35 and 85.
Vietnam	No	No	No			Yes	No	No	No	No	No		Early essential newborn care	Adolescent health	Midwives	MNCH data	MCH booklet		There are a few questions that need to have more options for responding than Yes/No/absolute number answers. The number of health facilities providing basic/comprehensive EmOC is best estimate subject to further review, survey and or validation by MOH.
Niger	Yes	Yes	No			Yes	Yes	Yes	No	Yes	No					Data system for community health			Q69. Designs and floor plans to deliver level 2 package of services for small and sick newborn? NO (but there are health system norms and standards that define the structures of health centres) Q87. standardized designs and floor plans for EmOC. NO (but there are health system norms and standards that define the structures of health centres) Q35. Number of Health Facilities doing MPDSR? N/A 80. T…
Somalia	No	No	No			Yes	No	No	No	No	No		No answer given	No answer given	No answer given	No answer given	No answer given	No answer given	1. RMNCAH Strategy â€“ costing in progress and implementation 2. KMC training of trainers (TOT) planned for 2020 but not conducted 3. KMC Cascading training to be rolled out and 400 hundred nurses and midwives to be trained 4. SENAP implementation on EENC training of trainers and cascading started in 2019 & cascading training going on 5. more than 400 hundred midwives, nurses & medical doctors tr…
Zimbabwe	No	No	No			Yes	No	No	No	Yes	No		Maternal Death Reviews			Neotree Decision Support Tool	HelloMwana App		Zimbabwe received HAC funding for COVID-19 response to strengthen oxygen delivery systems. This is expected to significantly improve system capacity, but will also include development of a national oxygen strategy. At this time however, systems oxygen logistics and stock management are not yet in place. Equipment maintenance systems are not mainstreamed at all level and only found in higher level…
Cote D'Ivoire	No	No	No			Yes	Yes	Yes	Yes	Yes	Don't know		Family Planning	EmONC		KMC	Management of PPH withUBT		Q35. Number of health facilities conducting MPDSR. - 124 health facilities (5 university hospitals, 19 regional hospitals, 100 general hospitals) Resource documents for the below are included in included in the Plan-Stratgique-Mre-Nouveau-n-et-Enfant-2021-2025-Ver31 Q62. national strategy/ implementation plan for scale up of care for small and sick newborn â€“ Q76. national strategy/ implementati…
Cabo Verde	Yes	No	Yes	Community dialogues	Yes	Yes	Yes	Yes	Yes	Yes	Don't know		Intrapartum Obstetric Care	Emergency Neonatal Care		Acquisition of fans and neonatal monitors
Mali	Yes	Yes	Yes	1. Revues semestrielles et annuelles 2. Comite technique de suivi du PRODESS 3. Rencontres de coordination au niveau district		Yes	Yes	Yes	Yes	Yes	Yes	Yes	COVID and maternal/ neonatal care	n/a	n/a	Networking of BemONC structures	n/a	n/a	Le plan stratÃ©gique SRMNIA- Nut couvrant 2020- 2024 vise les objectifs spÃ©cifiques suivants : (i) rÃ©duire la mortalitÃ© maternelle de 325 Ã 240 pour 100 000 naissances vivantes ; (ii) rÃ©duire le taux de mortalitÃ© nÃ©onatale de 33 Ã 16 pour 1000 naissances vivantes ; (iii) rÃ©duire le taux de mortalitÃ© infanto-juvÃ©nile de 101 Ã 95 pour 1000 naissances vivantes ; (iv) rendre accessibles les …
Liberia	No	Yes	Yes	Done with less involvement; however, the 2023 implementation has consideration for a robust community involvement in the planning and implementation following the 2022 maternal health conference held across the counties	Yes	Yes	Yes	Yes	Yes	Yes	No					Task sharing	Integrated outreaches (MNCH, Immunization and Nutrition)
Mongolia	No	Yes	Yes	governing board of the health facilities	Yes	Yes	Yes	Yes	No	No	No		maternal	newborn	stillbirth	maternal	newborn	stillbirth	thanks! Q21-23 - Researc h and Innovation topics are defined by annual national consultation meeting on RH, MNCH organized by MOH in collaboration with UNICEF, WHO,UNFPA . Q32. https://moh.gov.mn/uploads/files/e5e395359fb5a7df53537928e1675ea5ba970b36.pdf ( annex 3: table 3.8: Part 1: indicator 8-21; ) MOH order A346. 2022 â€œ Update the guideline to monitoring evaluation for activities of health …
Guinea Bissau	No	No	No			Yes	No	No	No	No	No								The sexual and reproductive health service is undergoing restructuring in order to respond to the needs of the country. UNICEF is supporting the Ministry of Health of Guinea-Bissau in the process of revitalizing primary health care.
Kenya	Yes	Yes	Yes	Recently developed community scorecard and community dialogue days. There are also stakeholder forums where community members participate.		Yes	Yes	Yes	Yes	Yes	Yes	Yes	implemenatation has not started	newborn health- pending		Heat stable Carbetocin	Non Pneumatic antishock garments	newborn equipment in 13 hospitals and 3 medical training colleges	Most of Kenyan maternal and perinatal mortalities are due to third delays which are due to inadequate supplies and commodities, skill of the health care provider and inadequate infrastructure at the health facility in terms of privacy, confidentiality, space. and life saving equipment. The ministry is committed to ensuring that Kenyan people can access quality of care in maternal and neonatal hea…
Guinea	Yes	Yes	Yes	Les comites d'hygiene et de sante des centres de sante participent a la planification semestrielle des activites et le monitorrage semestriel et annuel des resultats des interventions des centres de sante	Yes	Yes	Yes	Yes	Yes	Yes	No		Planification familiale	"Effect of the COVID-19 pandemic on maternal and neonatal health services in three referral hospitals in Guinea: an interrupted time-series analysis"		Rapid pro	Coaching/mentorat	RÃ©seaux SONU	Dans le cadre de l'objectif de mettre fin aux dÃ©cÃ¨s Ã©vitables pour les mÃ¨res et les nouveau-nÃ©s, le pays s'est engagÃ© Ã travers l'Ã©laboration de politique et de stratÃ©gies nationale et du dossier dâ€™invetissement ainsi que le plaidoyer pour la mobilisation des ressources internes pour la rÃ©duction de la mortalitÃ© maternelle et nÃ©onatale. NÃ©anmoins des efforts restent Ã faire et les d…
Comoros	Don't know	No	No		No	Yes	Yes	Yes	No	No	No		maternalhealth	newborn health					A New integrated RMNCAH strategy under development in Comoros and will be shared as soon as the MOH will approve it. In this document the number of Comprehensive EmOC and Basic EmOC will be defined. It should be noted that the country has a costed ENAP document but which covered the 2017- 2021 period.
Ghana	No	Yes	Yes	community health management committees, community scorecards, community dialogues with support groups	Yes	Yes	Yes	Yes	Yes	Yes	Don't know		Private sector engagement for quality MNCH care	Experience of care of mothers	Newborn care unit assessments	service delivery ( care of Small and Sick newborn) . Piloting o f models for care for SSNB ongoing in 4 regions.	Data systems ( reviewed registers and data collection tools)	The use of Ghana's community scorecard for accountability for quality of care	Q27. The National Disaster Management Organization (NADMO) is the lead agency. Other agencies such as the Ministry of Gender Children and Social Protection as well as Health have oversight over MNH issues. Q64, 65 The NCU assessment will provide this data. Unfortunately there is no preliminary data available at the moment
Turkmenistan	No	No	No			No	No	No	No	No	No		n/a	n/a	n/a	n/a	n/a	n/a	Q2. The target for MMR is 3.5 (the system doesn't allow it to enter). Q 68. If Yes, approximately what percentage of level 2 newborn care units have met the defined national norms for nurses? No answer is selected as there is no data available to confirm. Access to data and government documents is a big issue in the country.
Uganda	No	Yes	Yes	Community representative on the health facility MPDSR committes	No	Yes	Yes	Yes	Yes	Yes	No		Resuscitation	Human Resources	Quality of care	PRISMS	Digitalised PDA	Family Connect
United Rep. of Tanzania	Yes	Yes	Yes	Health committees, community score card, social dialogues as part of Mama na Mwana	Yes	Yes	Yes	Yes	Yes	Yes	Don't know		Nutrition (Improved Maternal Nutrition (IMAM) & NUTRIMAM)	Intrapartum care (NEST 360)	Quality of Care (QoC)	Digital client feedback (Mama na Mwana)	Digitized emergency transport system for pregnant women(mMama)	Distant IMICI (dIMCI)	There are questions where numbers are needed and countries have no data despite the having equipment for example question 65.
Madagascar	No	Yes	Yes		No	Yes	Yes	Yes	Yes	Yes	No		Commodities for maternal and neonatal health	neonatale care (SMK, newborn resuscitation)	Maternal health (ANC, PPM, PNC)	Integrated community health approaches	Capacity development: training decentralization and use of technologies	Performance Based Financing	1. Question 32: List of quality of care indicators is on process to be finalized 2. Question 49 - G: Yes but, there is a confusion at basic level between prematurity and low weight birth 3. Question 68: Yes but, the HR are not allowed specifically to level to newborn care unit
Rwanda	Yes	Yes	Yes	Health committees, community dialogues and Policy and procedure for monitoring of patient satisfaction at health facilities.	Yes	Yes	Yes	Yes	Yes	Yes	No		IMNCI	EmONC	Community Health	Mentorship programme	Digitalization (immunization Tracker,RapidSMS, EMR, DHIS-2 applications; PUSH-PULL delivery of vaccines and other commodities.	Bi-annual MNCH week campaigns to cover identified gaps	1) Respective maternity care policy is being developed to be integrated in RMNCAH policy, MNCH Strategic Plan which are under review. 2) ANC with 8 contacts guidelines and related M&E tools been developed/elaborate to be integrated within DHIS-2/HMIS indicators for monitoring. 3) Rwanda has public, private and Public-private-community health facilities. Total number of Hospitals is 50, number of …
Lesotho	Yes	Yes	Yes	Health Center Committees, Suggestion box,	Yes	Yes	Yes	Yes	Yes	Yes	No		N/A	N/A	N/A	M-MAMA	PPIP		For MPDSR we need guidelines but currently we are using IDSR. For the emergency preparedness and respond that address maternal and newborn health and prevention of stillbirths the country is yet to review and adapt the new guidance to ensure it integrates all SRHR services.
Timor-Leste	Yes	No	No			No	No	No	No	No	No
Paraguay	Yes	No	Yes	Clubes de madres en Atencien primaria de la Salud con la participacion de las familias y comunidades- https://pesquisa.bvsalud.org/portal/resource/en/biblio-1283915	Yes	Yes	No	No	Yes	No	No		Mortalidad materna y neonatal	Embarazo adolescente	Salud Sexual y Reproductiva.	Estrategia CÃ³digo Rojo	Vigilancia de Morbilmortalidad materna	Matriz Babies	Agradecimiento a los colegas del Minsiterio de Salud, DirecciÃ³n General de Programas de Salud, especificamente a la DIRECCIÃ“N DE SALUD INTEGRAL DE NIÃ‘EZ Y ADOLESCENCIA. DIRECCIÃ“N DE SALUD SEXUAL Y REPRODUCTIVA. Se facilita los contactos. Paraguay cuenta conmuy buena polÃ­tica y normativas, requiere de presupuesto para mejorar el monitoreo de las estrategias , fortalecer capacidades y clave la…
Nigeria	Yes	No	Yes	Health Committees	Yes	Yes	Yes	Yes	Yes	Yes	No		Antenatal Corticosteroids research	Oxygen audit/ assessment	KMC study	Level 2 newborn units	self-powered double CPAP	iKMC	Some of the missing data was either not available or yet to be provided by the FMoH. Some of the required documents not available for upload
Nicaragua	Don't know	Yes	Yes	Councils									Capacity development in neonatology, perinatology, comunitary nurses through telemedicine to reach isolated areas
Mauritania	No	No	No			No	No	No	No	Yes	No		0	0	0	0	0	0	Country has planned to elabore ENAP on 2023
Malawi	Yes	Yes	Yes	Community dialogues, scorecards and Health Advisory committees	Yes	Yes	Yes	Yes	Yes	Yes	Yes	Yes	ENAP	DATA	MPDSR	The Matsurv Platform and its interoperability with HMIS	Chipatala cha pa Phone-mHealth	NeoTree for Neonatal decisions in clinical management	N/A
Dominican Republic	Yes	No	No			Yes	No	No	No	No	No					Red Code for caring Obstetric hemorage	Kangaroo Mother Care	Protocol monitoring through observation	Question 17: The affirmative response only applies to public health services. The users of the private health sector have to pay a co-payment besides their insurance coverage.
Burundi	Yes	Yes	Yes	Health committes, Community dialogue, involvement of Community Health workers in Fighting Covid 19 Pandemic		Yes	Yes	Yes	Yes	Yes	No		Data	Implementation	Coordination	Data	Implementation	Coordination	Not at this moment
Pakistan	Yes	Yes	Yes	Women support group Village Health Committee Client exit reviews	Yes	Yes	Yes	Yes	No	Yes	No		Service Availability and readiness	EmONC assessment	Country assessment for Newborn deaths and Stillbirths	Kangaroo Mother Care	Home based Newborn Care	Zero Dose Initiative and New vaccines	A. Pakistan has four provinces and three areas with a devolved health set up and various targets , service delivery standards and implementation modalities for each province. We recommend the tool to cater for this specific requirement. B. The inputs provided in the tool mostly represent public sector domain as there is lack of information for private sector C. Under EPMM there is a need to add q…
Zambia	Yes	Yes	Yes	Community Score cards	Yes	Yes	Yes	Yes	Yes	Yes	No					Reverse mentorship	Telemedicine - CAC Electronic Signatures	QA/Q! Projects for improving MNH outcomes	QoC Indicators for MNH are at the moment limited in HMIS and is an area of priority and improvement; Dedicated referral transport for MNH services are not available, though general referral transport services are available throughout the country. Individual electronic health recording system is limited in terms of facility coverage; The country does not have a specific financial protection scheme…
Togo	Yes	Yes	Yes	health committees community dialogues	Yes	Yes	Yes	Yes	Yes	Yes	No					Project for the construction of mother and child hospitals in all health regions of the country	Creation of training schools for midwives in the country's regions.	Strenghting of the skills of the providers of the maternity hospitals.	NO
Eritrea	Yes	No	No		Yes	Yes	Yes	Yes	Yes	No	No		Impact of STI on maternal and newborn health	Impact of maternal waiting homes and its outcomes	Referral systems, and factors for adverse pregnancy outcomes such as birth defects, abortion, still birth and complications related to delivery	Demand generation			64. Number of districts with at least one level 2 small and sick newborn care unit with CPAP planned by 2025 4 Planned and 18 functioning. - the response was updated to total 22 planned figure
Lebanon	No	No	No			Yes	Yes	No	No	No	No		COVID Impact on Maternal Health	Maternal mortality in Lebanon: Increased vulnerability among Syrian refugees	Sexual and reproductive health of adolescent Syrian refugee girls in Lebanon	COmmunity Based Midwifery Approach	Delivery covergae to syrian refugees	PHC support to Refugees	4. Does the country have a RMNCAH Strategy or a national health plan that has a specific section on addressing maternal and newborn health and preventing stillbirths? The section related to maternal health is not comprehensive and data used for referencing maternal mortality is not valid anymore. 7. How often is the maternal and newborn health component of the plan reviewed? It was not reviewed s…
Djibouti	No	No	No			No	No	No	No	No	No		NA	NA	NA	NA	NA	NA	Djibouti has put in place a health insurance system. There is an ambulance service in the country for the transport of patients. There is no specific service for pregnant women. In rural areas, most of referral cases between health centers and hospitals concern maternity services. The country has a ministry in charge of humanitarian actions. This ministry has set up a coordination mechanism which…
Armenia	Yes	Yes	No	community dialogues with engagement of social protection services		Yes	Yes	Yes	No	Yes	Yes	Yes							64. Number of districts with at least one level 2 small and sick newborn care unit with CPAP planned by 2025 Answer updated to 2 (same as functioning)
Ethiopia	Yes	Yes	Yes	Women Development Army, Community mobilisers and volunteers Village Health Leaders community score card	Yes	Yes	Yes	Yes	Yes	Yes	No		Maternal	Newborn	Stillbirth				Question 85: 6 per 1000 institutional delivery Q21. some studies documented in a recent MoH publication as listed below: (1) Assessing the effectiveness of the QoC MNCH network (2) Survival Status and Predictors of Time to Death among Neonates Admitted to Neonatal Intensive Care Units The above are specific MNCH topics unfortunately do not reflect the level of national investment and specific MNC…
Sri Lanka	No	No	No		Yes	No	Yes	Yes	No	No	Don't know		Maternal Nutrition including micronutrients	Basic and Comprehensive Emergency Obstetric Care Services	Maternal mental health				Facilities providing Basic Emergency Obstetric and Newborn care provide Modified BEmoNC as removal of retained products of conception and assisted vaginal delivery are not done at those centres.
Kazakhstan	No	Yes	No		No	No	Yes	Yes	No	Yes	Don't know					1. Treatment of orphan diseases	2. Neonatal surgery, neonatal cardiac surgery	3. Expansion of the range and coverage of neonatal screenings
Equatorial Guinea	No	No	No			Yes	No	No	No	No	No								Q7. The program reviews and develops strategic plans every 5 years, independent of the annual operational plans, with rapid reviews of program performance.
Republic of Kyrgyzstan	Don't know	No	No			No	No	No	No	Yes	No		MICS	tendencies in newborn survival (UNICEF)	quality of Perinatal services WHO	CPAP therapy	neonatal screening	perinatal audit	64. Number of districts with at least one level 2 small and sick newborn care unit with CPAP planned by 2025 Answer updated to 7 (same as functioning)
Georgia	No	No	No			No	No	No	No	No	No		n/a			n/a			32. Does the country have an agreed set of Quality of Care indicators for monitoring quality of maternal and newborn care at facility level? Respective technical support was provided by UNICEF, the list of quality indicators for further mainstreaming into the Birth Registry was developed and discussed widely with the stakeholders (e.g. MoH, Professional associations). Official approval is pending…
Azerbaijan	No	No	No			No	No	No	No	No	No				o	high frequency neonatal ventilation	deep hypothermia	nline/digital consultations for rural areas
Lao People's Dem Rep.	Don't know	Yes	No		Yes	No	Yes	Yes	Yes	No	No					telehealth for mother health	IMNCI Computerized training	IMNCI App Laos
Haiti	No	No	Yes	Participation of community health agents to the evaluation report	Yes	Yes	Yes	No	No	Yes	No					EMONC	MDSR	Midwives	No additional comment
Guatemala	Yes	No	No			No	No	No	No	Yes	No					Alerta temprana por aplicaciones	TecnologÃ­as de la InformaciÃ³n y de las ComunicaciÃ³n (TICs)		We are very grateful to the Ministery of Health, UNFPA, and UNICEF for supporting us in filling out this Tracking Tool
Cuba	Yes	Yes	Yes	https://files.sld.cu/sida/files/2012/01/programa-medico-y-enfermera-2011-vigente.pdf Programa del medico y enfermera de la familia	Yes	Yes	Yes	Yes	Yes	Yes	No		COVID-19 prevenciÃ³n, control y atenciÃ³n pediatrica y a embarazadas	Emergencia obstetrica	AtenciÃ³n neonatal: pretermino y bajo peso al nacer	Servicio de Banco de Leche Humana	VentilaciÃ³n no invasiva en embarazadas	Introduccion de Biomodulina en embarazadas para mejor la inmunidad	Herramienta muy extensa Publicaciones de referencia que se aportan en cada pÃ¡gina resultan de gran utilidad para la atencion Materna y neonatal
Eswatini	No	No	No		Yes	Yes	Yes	Yes	Yes	No	No		Care for small and sick newborn	PMTCT	Birth defects study	NICU			There are several areas that Eswatini needs to strengthen. Some of these will require technical assistance including. 1. Data systems 2 Evaluation of the SRMNCAHN strategy (2019-2023) 3.Development and Costing of the new plan.
Syria	No	No	No		No	No	No	No	No	Yes	No								ENAP in Syria was piloting in 7 hospital in 2017 and then the number decreased to 5 public hospitals in 4 governorates. in 2021, the project extended to another two hospitals in another two governorates to reach 7 maternal and child hospitals in total. The aim was to improve the quality of newborn care in those hospitals by applying ENAP indicators and guidelines in them . after 11 years of war t…
Afghanistan	No	No	No		No	Yes	Yes	No	Yes	No	No		newborn health	maternal health (HIIs)	Family planning	Social protection program for pregnant women in Daikundi province	HIIs ( Calcium supplimentation, CHX gel,Mesoprostol , synapress and implant)	Family Health houses establishment in the inaccessible areas	64. Number of districts with at least one level 2 small and sick newborn care unit with CPAP planned by 2025 Answer updated from 0 to 32 (same as functioning)
North Macedonia
Rep of Uzbekistan	No	No	No		No	No	No	No	No	No	No					retinopathy	oncohematology	cardio surgery
Montenegro	No	No	No			No	No	No	No	No	Yes	Yes	Rapid assessment of maternity wards against 2018 BFHI standards			Revitalization of BFHI	Care in NICU		Most programmatic data is paper based so it can only be extracted though desk research. The county has only one NICU (and 5 semi-intensive units) so some protocols exist but they are institution-based rather than national as such. As regards contracting private sector facilities, the country designated one private maternity to be used by COVID19 positive mothers during the initial months of the l…
Jordan	Yes	No	Yes	community dialogues		Yes	Yes	Yes	Yes	Yes	No		Maternal Mortality Surveillance and Response	Immunization	Caesarean Section rates_	I. Health Map App	II. SRH Hotline number
Moldova	No	No	No		No	No	Yes	Yes	Yes	Yes	Yes	Yes	mortinatalitatea	mother and children with non-communicable diseases	child immunization				2030 Targets for MMR and neonatal mortality rate were imported from draft 2030 Health Strategy
Morocco	Yes	Yes	No	already included in the shared strategy entitled "SMMNN"	No	Yes	Yes	Yes	No	No	No					nouveau modÃ¨le de soin du prÃ©natal	prevention de la surditÃ©	depistage de l'hypothyroidie	For question 86 : midwives are allowed to performe assisted vaginal delivery in front of a doctor but not not allowed to perform forceps delivery.
Namibia	No	No	No			No	No	No	No	No	No					Maternal Newborn Quality improvement collaborative			Support required for integrating the curriculum for the small and sick newborns, MNH QI into tertiary institutions. Need for functional NICUs and essential newborn care supplies and equipment for 28 district hospitals.
Albania	No	No	Yes	health committees, community dialogues for selected topics		No	No	No	Yes	No	No		Benefits of Kangaroo care	early initiation of Breastfeeding	neonatal mortality
Tajikistan	No	No	No			Yes	Yes	Yes	No	No	No		Quality health care services	Analysis of the causes of infant and child mortality in the country		Audio screening for deafness, ultrasound to detect dysplasia in newborns	Mobile parenting application "Bebo"	Telemedicine for supportive supervision	Additions to response for 23 of question: recently have launched piloting of electronic perinatal register of referral system. In response to Question 31 and 70 reflected total number all HFs including the private clinics. 528 in patient HFs and outpatient (PHC) facilities -2890 64. Number of districts with at least one level 2 small and sick newborn care unit with CPAP planned by 2025 Answer upd…
Angola	No	No	No			No	No	No	No	Yes	Yes	Yes				implementation of the maternal and child health handbook	safe delevery app portugues version		Most of the question regarding maternal and newborn care are implemented in some health facilities but are lacking in most of our units and need to be improved.
Libya	No	No	No			No	No	Yes	No	No	Yes	Don't know							78. Total population of the country (as per latest national estimates). As per the 2017 Service Availability and readiness report , estimate Population was at 6,500,448. 79. Total Number of health facilities in the country 1142 health facilities between( 1062 PHC and 80 Hospitals) 80. Total Number of health facilities identified to provide basic EmOC in the country 51 Hospitals are currently prov…
Republic of Mozambique	No	No	No		No	Yes	Yes	Yes	Yes	No	Yes	Don't know	maternal & neonatal mortality	ECD	Immunization
Nepal	Yes	No	No			No	Yes	No	No	Yes	No		Rapid assessment of continuation of RMNCAH services during COVID 19 pandemic	Maternal Mortality Ratio (MMR)study following census 2021	Study on status of safe abortion services in Nepal	Teleconsultation/helpline services	Maternity waiting homes in remote areas	Rural Ultrasound program	For Q 32: At program level, there are some agreed set of QoC indicators for monitoring quality of MNH care at facility level. However this has not been formalized and endorsed by the technical committee Q 38 Government of Nepal has developed National Human Resource for Health Strategy 2021. However there is no dedicated strategy/plan for HR for MNH Q 71 Although there is no national policy provis…
Gambia	Yes	Yes	Yes	health facility catchment area committee	Yes	Yes	Yes	Yes	Yes	Yes	Yes	No	What are the key factors and strategies for effective management of eclampsia in The Gambia?	What are the factors associated with Intra Uterine Deaths amongst neonatal, that are contributing to it being the leading cause of deaths in infants in The Gambia?	What are the nutritional factors related to low birth weight in The Gambia?
Sudan	Yes	Yes	Yes	#ERROR!	Yes	Yes	Yes	Yes	Yes	Yes	Yes	Yes	Health Map	MDSR		Telemedince and digital health approach	Essential health benefit package	MCH Hand-book	- most of the national policies are in place and address all issues for MNH, the implementation and functionality are challenges that need support. the health system is weak in general and was further affected by emergencies and COVID019. - on Q18: the national health insurance does not cover 100% of pregnant women/newbrons. - Q19: the response refers to unfpa referral support - the MPNDSR covers…
Benin	No	Yes	Yes	Sondage de faisabilite au sein de la communaute Sensibilisation de prevention et promotion de la Sante Boites a images dediees a la sante de la mere et de l"enfant	Yes	Yes	Yes	Yes	Yes	Yes	Yes	Don't know				e-learning	Soins optimisÃ©s pour le couple mÃ¨re-nouveau-nÃ©	GratuitÃ© planification familial, cÃ©sarienne, soins aprÃ¨s avortement	Question 83: DonnÃ©es non disponibles 65. â€œNumber of districts currently with CPAPâ€: Data not available. 40 out of 787 health facilities having a unit with CPAP and there is a plan to increase to 50 by 2025
Iraq	No	No	No		No	No	No	No	No	No	No		Actions and interventions to meet child SDG targets in Iraq	Newborn health in humanitarian setting	MNH- QoC in the private sector	Service delivery, introduce at scale ECD screening services for risk factors and developmental delays at PHC level.	demand generation, develop comprehensive MNCAH communication strategy/ plan	products, improve oxygen delivery systems in the newborn care units..	1. The national RMNCAH strategy and the Iraq ENAP for the years 2016-2020 have been extended till end of 2022 by Iraqi MOH, and the MOH is preparing now to conduct situation analysis for RMNCAH care in Iraq and to develop new strategy for the next coming years. 2. Regarding report of the private sector to the national HMIS, only limited date are reported including: total number of births, number …
Tunisia		No	No			No	No	No	No	No	No
China	Don't know	No	No		No	No	No	No	No	No	Don't know		Prevention and control of child obesity and IMD	Screening and intervention on child mental health and behavioral disorders	Tertiary prevention of birth defect	NA	NA	NA
Palestine, State of	No	No	No			No	No	No	No	Yes	No		Mapping of MNCAH services SRH regulations and policies	Assessment of status SRH regulations and policies	Maternal mortality Review report	hotline services and tele-counselling, as well as mobile clinics for SRMNCH services	harmonizing protocols across service providers, and Capacity building	safe motherhood centers, Upscaling of neonatal units and maternity units including infrastructure	Please see a few comments from our end on the over all survey, for your kind consideration; - There was some questions that we needed space to add narrative Q31, Q35 , Q85 for example. - Would be good to split neonate vs. maternal questions. - Would be helpful to have subnational related questions mainly for Q49 and Q58, and space for PHC vs Hospitals Q49. - on Standards, Q69, we have WASH in hea…
Bangladesh	Yes	No	Yes	Verbal and social autopsy, Mother assembly, community group meeting, Community support group, court yard meeting, union parishad health standing committee meeting		Yes	No	No	Yes	Yes	No		Small and sick newborn management	PPH, Eclampsia	ACS	SCANU upgradation with pdiatric oxygen therapy, for small and sick newborn including newborn signal function	Demand side financing	Maternal e-tracker	A joint EPMM-ENAP country plan will be developed to address the gaps.
India	Yes	Yes	Yes	Village Health Sanitation & Nutrition Committee (VHSNC) at Village Level Jan Aarogya Samiti (JAS) at Health and Wellness Centres	Yes	Yes	Yes	Yes	Yes	Yes	Yes	Yes	I. Strengthening of Facility Based Newborn Care Interventions: Low-birth Weight Management / Development of low-cost primary newborn care technologies	II. Maternal Health: Assessment of risk of maternal morbidity and mortality	III. Capacity Building of HR associated with MNH Services	I. FBNC Database management/ Dashboard	II. Midwifery	III. Strengthening of newborn Services at Sub-district level facilities	In response to Question no 35, the total delivery points are 21483, however the upper limit for response is 10,000 hence the data has been kept as 10,000
Sierra Leone	No	Yes	Yes	#ERROR!		Yes	Yes	Yes	Yes	Yes	No		Maternal death Surveillance	Perinatal death Surveillance	Child death Surveillance	Pregnancy tracking	Electronic Medical Records	Computerised Equipment Maintenance Management System	Question 7 needs to have an option for "Never Reviewed". The question assumes that all countries review their strategies.
Papua New Guinea	Don't know	No	No		No	Yes	Yes	Yes	Yes	Yes	No		NA	NA	NA	Digital Health - mSupply	Local MNCH service Delivery Model	Use of RTMDs for Cold Chain Equipment
Burkina Faso	No	No	No		Yes	Yes	Yes	Yes	Yes	Yes	No					Resgistre electronique de consultation	Mhealth	Auto injection de DMPA sous sutanÃ© ( contraceptif injectable)	question 7 : no review since the validation of the plan, so any option appropriate for us. Recent adoption of many specific plan ( Triple elimination, Family planning, Youth and adolescent reproductive health,). No specific ENAP Plan
Bhutan	No	No	No		No	No	No	No	No	No	No		Near-miss maternal study in three regional referral hospitals	II. National EmONC assessment	IV. Determinants of neonatal mortality in Bhutan: a case-control study	i-CTG	MCH tracking	POCQI
Maldives	No	No	No		Yes	Yes	Yes	Yes	No	Yes	Yes	No				DHIS2	Tele-consultations		Q18: Document not available. Link: https://aasandha.mv/en/scheme/overview Q21: No research done from Ministry of Health, but individual researchers (e.g. students) conduct researches. In such cases self funding is used. Q35: not available Q62: Done as per health facility grading. WHO guidance documents used. Q69: Document no available Q85. Not available. As per the criteria for grading health fac…
Congo	No	No	No			Yes	No	No	No	No	No					Mother Kangooro care
Cambodia	Yes	No	Yes	Health center management committee, client satisfaction assessment (in the quality assessment tools),	No	No	No	No	Yes	Yes	No		EENC annual implementing review	EmONC review	Family planning/birth spacing	e-Learning	Telemedicine	Birth registration	None
Egypt	Don't know	Yes	No			No	No	No	No	No	No								Q3. The birth certificate can be done in 15 days after birth so if stillbirth, they might have not any official document to be recorded) Q17. Yes. the user fees is exempted from the current PHC services but under the Universal Health Insurance, one needs to pay user fees)
Yemen	No	No	No		Yes	Yes	Yes	No	No	Yes	No		NA	NA	NA	quality improvement and scale up the training on ENC	Equip/provide medicines all NICU in the country	include newborn data in the MIS	there is updated RMNCH strategy, the action plan and costing still under process there is strategy for quality improvement plan but still with no action plan All documents attached are in Arabic we have no English Version
Central African Republic	Don't know	Yes	Yes	community dialogues		Yes	Yes	Yes	Yes	Yes	Yes	Don't know	maternal	newborn	stillbirth	maternal	newborn	stillbirth	The ENAP is in finalization phasis and wil be uploded after technical adoption
Chad	No	Yes	Yes	health committee member are part of the health facility management team , but not applicable 100%	No	No	Yes	Yes	Yes	No	No		MNCH fund without specific details	Primary Health Care without specific details	No vertical fund specific for one of the topics	Since 2021 celebration of the prematurity day on November 17th support by UNICEF RR	Purchase and distribution of New Born Resuscitations material from HSS Grants	Training on Kangourou mother funded by HSS grants	needed more options for answers
Sao Tome & Principe	No	No	No			No	No	No	No	No	No		Training of health personnel	Equipment		Materials for childbirth services			No comments
